# Supplementary material for: Stunting and Wasting Among Indian Preschoolers have Moderate but Significant Associations with the Vegetarian Status of their Mothers
Source: J Nutr. 2020 Mar 14;150(6):1579–89. doi: 10.1093/jn/nxaa042 (PMC7269725; doi:10.1093/jn/nxaa042)
Supplement: nxaa042_Supplemental_Files [file nxaa042_supplemental_files.zip]

Archive with 15 entries (15 files):
- Online Supplemental Figure 1.docx
- Online Supplemental Figure 2.docx
- Online Supplemental Figure 3.docx
- Online Supplemental Figure 4.docx
- Online Supplemental Table 1.docx
- Online Supplemental Table 10.docx
- Online Supplemental Table 11.docx
- Online Supplemental Table 2.docx
- Online Supplemental Table 3.docx
- Online Supplemental Table 4.docx
- Online Supplemental Table 5.docx
- Online Supplemental Table 6.docx
- Online Supplemental Table 7.docx
- Online Supplemental Table 8.docx
- Online Supplemental Table 9.docx
